# Supplementary material for: Radical Scavenging Potential of Ginkgolides and Bilobalide: Insight from Molecular Modeling
Source: Antioxidants (Basel). 2023 Feb 19;12(2):525. doi: 10.3390/antiox12020525 (PMC9952587; doi:10.3390/antiox12020525)
Supplement: Supplementary file 1 [file antioxidants-12-00525-s001.zip]

Archive with 1 entries (1 files):
- antioxidants-2211197-supplementary.pdf
